# Supplementary material for: Biotransformation Is an Effective Mechanism for Modulating the Biological Toxicity of Nodularin (NODR)
Source: Toxins (Basel). 2026 Feb 11;18(2):91. doi: 10.3390/toxins18020091 (PMC12944905; doi:10.3390/toxins18020091)
Supplement: Supplementary file 1 [file toxins-18-00091-s001.zip]

Archive with 1 entries (1 files):
- toxins-4107409-supplementary.pdf
